# Supplementary material for: Movement patterns of two reintegrated African elephant (Loxodonta africana) herds: transitioning from captivity to free-living
Source: PeerJ. 2024 Jun 6;12:e17535. doi: 10.7717/peerj.17535 (PMC11162612; doi:10.7717/peerj.17535)
Supplement: Supplemental Information 3 — We compared daily displacement distances across the four seasons and periods of the diurnal cycle (Day, Dusk, Dawn, and NIght) for each herd (KKR and SPGR) and phase (1 and 2). We calculated the total travel distances for each season and log-transformed the data to meet the assumption of normality required for parametric testing. We used a one-way ANOVA with Tukey’s post-hoc test to identify seasonal differences in travel distances for each herd and phase. For diurnal movement patterns, we calculated the mean distance travelled per second for each period of the day. These data could not be transformed to meet the assumptions of a parametric analysis and so Kruskal-Wallis’ multiple comparison with Dunn’s post-hoc test was used to identify differences in travel distances throughout the diurnal cycle. [file peerj-12-17535-s003.r]

####################################################
# ERT Movement Analysis
#
# Author: Dr Vicky Boult
# Date: March 2023
####################################################

# Load relevant packages
library(dplyr)
library(ggplot2)

# Read in data
kkr <- read.csv("C:/Users/ku912605/Dropbox/Elephant_Reintergration_Trust/ERT Movement/KKR_movement_metrics.csv", header = T)
spgr <- read.csv("C:/Users/ku912605/Dropbox/Elephant_Reintergration_Trust/ERT Movement/SPGR_movement_metrics.csv", header = T)
hr <- read.csv("C:/Users/ku912605/Dropbox/Elephant_Reintergration_Trust/ERT Movement/KKR_SPGR_homerange.csv", header = T)

kkr <- read.csv("E:/Downloads/OD Personal/Desktop/KKR_movement_metrics.csv", header = T)
spgr <- read.csv("E:/Downloads/OD Personal/Desktop/SPGR_movement_metrics.csv", header = T)

#----------------------------------------------------
# Pre-processing
#----------------------------------------------------
# Combine KKR and SPGR data frames for easy processing
all_move <- rbind.data.frame(kkr, spgr)

# Date & time formatting 
all_move$Date <- as.Date(all_move$Date, format = "%d/%m/%Y")
all_move$datetime <- as.POSIXct(all_move$timestamp, format = "%d/%m/%Y %H:%M")

# Drop four dodgey rows (datetime format not working..?)
all_move <- all_move %>%
  filter(!row_number() %in% c(1883, 12176, 28895, 30324))

# Format phase as categorical
all_move$Phase <- as.factor(all_move$Phase)

# Calculate the daily total distance traveled
daily_dist <- all_move %>%
  group_by(animal, Date) %>%
  mutate(total_dist = sum(distance)) %>%
  filter(row_number()==1) %>%
  filter(!is.na(total_dist))

# Separate into KKR and SPGR for analysis
kkr_dd <- daily_dist %>%
  filter(animal == "kkr_herd_bull")
spgr_dd <- daily_dist %>%
  filter(animal == "spgr_herd_bull")

# Calculate distance traveled for each fix accounting for time between subsequent locations
time_dist <- all_move %>%
  mutate(diff = datetime - lag(datetime),
         diff_secs = as.numeric(diff, units = "secs"),
         dist_per_sec = distance / diff_secs)

# Assign times to "period" of day (i.e. day, night, dawn, dusk)
time_dist$time_new <- format(as.POSIXct(time_dist$datetime), format = "%H:%M")
# (These times can be adjusted as desired)
dawn_start <- format(as.POSIXct("05:00", format = "%H:%M"), format = "%H:%M")
dawn_end <- format(as.POSIXct("07:00", format = "%H:%M"), format = "%H:%M")
day_start <- format(as.POSIXct("12:00", format = "%H:%M"), format = "%H:%M")
day_end <- format(as.POSIXct("14:00", format = "%H:%M"), format = "%H:%M")
dusk_start <- format(as.POSIXct("18:00", format = "%H:%M"), format = "%H:%M")
dusk_end <- format(as.POSIXct("20:00", format = "%H:%M"), format = "%H:%M")
night_start <- format(as.POSIXct("22:00", format = "%H:%M"), format = "%H:%M")
night_end <- format(as.POSIXct("02:00", format = "%H:%M"), format = "%H:%M")
# Create new variable
time_dist$period <- NA
# Fill new variable with period of the day
for (i in c(1:nrow(time_dist))){
  if (time_dist$time_new[i] >= dawn_start && time_dist$time_new[i] < dawn_end) {time_dist$period[i] <- "dawn"} 
  else if (time_dist$time_new[i] >= day_start && time_dist$time_new[i] < day_end) {time_dist$period[i] <- "day"}
  else if (time_dist$time_new[i] >= dusk_start && time_dist$time_new[i] < dusk_end) {time_dist$period[i] <- "dusk"}
  else if (time_dist$time_new[i] >= night_start || time_dist$time_new[i] < night_end) {time_dist$period[i] <- "night"}}

# Separate into KKR and SPGR for analysis
kkr_td <- time_dist %>%
  filter(animal == "kkr_herd_bull")
spgr_td <- time_dist %>%
  filter(animal == "spgr_herd_bull")

# Separate home range by reserve
kkr_hr <- hr %>%
  filter(Reserve == "KKR")
spgr_hr <- hr %>%
  filter(Reserve == "SPGR")

#----------------------------------------------------
# 1. Phase comparison
#----------------------------------------------------
# SEASONALITY
# Two-way ANOVA to compare differences between phases, seasons and interaction

#------
# KKR
#------

# First, test for normality
shapiro.test(kkr_dd$total_dist) # Not normal
hist(kkr_dd$total_dist) # Left skewed - try log transform
shapiro.test(log(kkr_dd$total_dist)) # Success!

# Perform two-way ANOVA
aov_dd <- aov(log(total_dist) ~ Season * Phase, data = kkr_dd)
#plot(aov_dd) # Check for assumptions of normality and homoscedascity
summary(aov_dd)
TukeyHSD(aov_dd)

# Plot seasonal means per Phase
kkr_dd %>%
  mutate(Season = factor(Season, levels = c("Wet", "Fall", "Dry", "Spring"))) %>%
  ggplot() +
  geom_boxplot(aes(x = Season, y = log(total_dist), fill = Phase), lwd = 0.75) +
  scale_fill_manual(values = c("indianred2", "dodgerblue")) +
  xlab("Season") + ylab("Log total distance (m)") +
  theme_bw() +
  theme(axis.title = element_text(size = 12, face = "bold"),
        axis.text = element_text(size = 11),
        legend.title = element_text(size = 12, face = "bold"),
        legend.text = element_text(size = 11))

#------
# SPGR
#------

# First, test for normality
shapiro.test(spgr_dd$total_dist) # Not normal
hist(spgr_dd$total_dist) # Left skewed - try log transform
shapiro.test(log(spgr_dd$total_dist)) # Close enough (qqplot of residuals looks good)

# Perform two-way ANOVA
aov_dd <- aov(log(total_dist) ~ Season * Phase, data = spgr_dd)
#plot(aov_dd) # Check for assumptions of normality and homoscedascity
summary(aov_dd)
TukeyHSD(aov_dd)

# Plot seasonal means per Phase
spgr_dd %>%
  mutate(Season = factor(Season, levels = c("Wet", "Fall", "Dry", "Spring"))) %>%
  ggplot() +
  geom_boxplot(aes(x = Season, y = log(total_dist), fill = Phase), lwd = 0.75) +
  scale_fill_manual(values = c("indianred2", "dodgerblue")) +
  xlab("Season") + ylab("Log total distance (m)") +
  theme_bw() +
  theme(axis.title = element_text(size = 12, face = "bold"),
        axis.text = element_text(size = 11),
        legend.title = element_text(size = 12, face = "bold"),
        legend.text = element_text(size = 11))

#----------------------
# TIME OF DAY
#----------------------
# Not normally distributed so can't do a two-way ANOVA

#------
# KKR
#------

# Calculate mean distance per second for each period
kkr_td_mean <- kkr_td %>%
  filter(!is.na(dist_per_sec), !is.na(period)) %>%
  group_by(Phase, period) %>%
  summarise(mean_dist = mean(dist_per_sec, na.rm = T))

# Build dataframe for chi-squared
kkr_td_chi <- cbind.data.frame(kkr_td_mean[1:4,2], kkr_td_mean[1:4,3], kkr_td_mean[5:8,3])
colnames(kkr_td_chi) <- c("period", "phase1", "phase2")

# Chi-squared
chisq.test(kkr_td_chi[,2:3]) # Not significantly different

# Plot distance travelled per Phase
kkr_td %>%
  filter(!is.na(period)) %>%
  ggplot() +
  geom_boxplot(aes(x = period, y = log(dist_per_sec), fill = Phase), lwd = 0.75) +
  scale_fill_manual(values = c("indianred2", "dodgerblue")) +
  scale_x_discrete(labels = c("Dawn", "Day", "Dusk", "Night")) +
  xlab("Season") + ylab("Log distance travelled (m/s)") +
  theme_bw() +
  theme(axis.title = element_text(size = 12, face = "bold"),
        axis.text = element_text(size = 11),
        legend.title = element_text(size = 12, face = "bold"),
        legend.text = element_text(size = 11))

#------
# SPGR
#------

# Calculate mean distance per second for each period
spgr_td_mean <- spgr_td %>%
  filter(!is.na(dist_per_sec), !is.na(period)) %>%
  group_by(Phase, period) %>%
  summarise(mean_dist = mean(dist_per_sec, na.rm = T))

# Build dataframe for chi-squared
spgr_td_chi <- cbind.data.frame(spgr_td_mean[1:4,2], spgr_td_mean[1:4,3], spgr_td_mean[5:8,3])
colnames(spgr_td_chi) <- c("period", "phase1", "phase2")

# Chi-squared
chisq.test(spgr_td_chi[,2:3]) # Not significantly different

# Plot distance travelled per Phase
spgr_td %>%
  filter(!is.na(period)) %>%
  ggplot() +
  geom_boxplot(aes(x = period, y = log(dist_per_sec), fill = Phase), lwd = 0.75) +
  scale_fill_manual(values = c("indianred2", "dodgerblue")) +
  scale_x_discrete(labels = c("Dawn", "Day", "Dusk", "Night")) +
  xlab("Season") + ylab("Log distance travelled (m/s)") +
  theme_bw() +
  theme(axis.title = element_text(size = 12, face = "bold"),
        axis.text = element_text(size = 11),
        legend.title = element_text(size = 12, face = "bold"),
        legend.text = element_text(size = 11))

#----------------------
# HOME RANGE
#----------------------

#------
# KKR
#------

# Calculate mean home range for each Phase * Season combination
kkr_hr <- kkr_hr %>%
  group_by(Phase, Season) %>%
  summarise(mean_hr = mean(Area))
kkr_hr$Phase <- as.character(kkr_hr$Phase)

# Build chi-squared data frame
kkr_hr_chi <- cbind.data.frame(kkr_hr[1:4,2], kkr_hr[1:4,3], kkr_hr[5:8,3])
colnames(kkr_hr_chi) <- c("season", "phase1", "phase2")

# Chi-squared 
chisq.test(kkr_hr_chi[,2:3])

# Plot seasonal home range size per phase
kkr_hr %>%
  mutate(Season = factor(Season, levels = c("Wet", "Fall", "Dry", "Spring"))) %>%
  ggplot(aes(x = Season, y = mean_hr, group = Phase, fill = Phase)) +
  geom_bar(stat = "summary", fun = "mean", width = 0.5, position = position_dodge()) +
  scale_fill_manual(values = c("indianred2", "dodgerblue")) +
  xlab("Season") + ylab("Home range size") +
  theme_bw() +
  theme(axis.title = element_text(size = 12, face = "bold"),
        axis.text = element_text(size = 11),
        legend.title = element_text(size = 12, face = "bold"),
        legend.text = element_text(size = 11))

#------
# SPGR
#------

# Calculate mean home range for each Phase * Season combination
spgr_hr <- spgr_hr %>%
  group_by(Phase, Season) %>%
  summarise(mean_hr = mean(Area))
spgr_hr$Phase <- as.character(spgr_hr$Phase)

# Build chi-squared data frame
spgr_hr_chi <- cbind.data.frame(spgr_hr[1:4,2], spgr_hr[1:4,3], spgr_hr[5:8,3])
colnames(spgr_hr_chi) <- c("season", "phase1", "phase2")

# Chi-squared 
chisq.test(spgr_hr_chi[,2:3])

# Plot seasonal home range size per phase
spgr_hr %>%
  mutate(Season = factor(Season, levels = c("Wet", "Fall", "Dry", "Spring"))) %>%
  ggplot(aes(x = Season, y = mean_hr, group = Phase, fill = Phase)) +
  geom_bar(stat = "summary", fun = "mean", width = 0.5, position = position_dodge()) +
  scale_fill_manual(values = c("indianred2", "dodgerblue")) +
  xlab("Season") + ylab("Home range size") +
  theme_bw() +
  theme(axis.title = element_text(size = 12, face = "bold"),
        axis.text = element_text(size = 11),
        legend.title = element_text(size = 12, face = "bold"),
        legend.text = element_text(size = 11))

#----------------------------------------------------
# 2. Match wild eles?
#----------------------------------------------------

#----------------------
# SEASONALITY
#----------------------

#------
# KKR
#------

# Split data frame into Phase 1 and 2
kkr_dd_1 <- kkr_dd %>%
  filter(Phase == 1)
kkr_dd_2 <- kkr_dd %>%
  filter(Phase == 2)

# PHASE 1

# Test for normality
shapiro.test(kkr_dd_1$total_dist) # Not normal
hist(kkr_dd_1$total_dist) # Left skewed - try log transform
shapiro.test(log(kkr_dd_1$total_dist)) # Success!

# ANOVA log daily distance by season
season_kkr_1 <- aov(log(total_dist) ~ Season, data = kkr_dd_1) # Log total daily distance to normalise
#plot(season_kkr_1)
summary(season_kkr_1) # Significant
TukeyHSD(season_kkr_1) # Post-hoc to identify where differences lie

# Plot daily distance per season - ensure it aligns with Tukey
kkr_dd_1 %>%
  mutate(Season = factor(Season, levels = c("Wet", "Fall", "Dry", "Spring"))) %>%
  ggplot() +
  geom_boxplot(aes(x = Season, y = log(total_dist)), fill = "indianred2", lwd = 0.75) +
  #scale_fill_manual(values = c("indianred2", "dodgerblue")) +
  xlab("Season") + ylab("Log total distance (m)") +
  theme_bw() +
  theme(axis.title = element_text(size = 12, face = "bold"),
        axis.text = element_text(size = 11),
        legend.title = element_text(size = 12, face = "bold"),
        legend.text = element_text(size = 11))

# PHASE 2

# Test for normality
shapiro.test(kkr_dd_2$total_dist) # Not normal
hist(kkr_dd_2$total_dist) # Left skewed - try log transform
shapiro.test(log(kkr_dd_2$total_dist)) # Success!

# ANOVA log daily distance by season
season_kkr_2 <- aov(log(total_dist) ~ Season, data = kkr_dd_2) # Log total daily distance to normalise
#plot(season_kkr_2)
summary(season_kkr_2) # Significant
TukeyHSD(season_kkr_2) # Post-hoc to identify where differences lie

# Plot daily distance per season - ensure it aligns with Tukey
kkr_dd_2 %>%
  mutate(Season = factor(Season, levels = c("Wet", "Fall", "Dry", "Spring"))) %>%
  ggplot() +
  geom_boxplot(aes(x = Season, y = log(total_dist)), fill = "indianred2", lwd = 0.75) +
  #scale_fill_manual(values = c("indianred2", "dodgerblue")) +
  xlab("Season") + ylab("Log total distance (m)") +
  theme_bw() +
  theme(axis.title = element_text(size = 12, face = "bold"),
        axis.text = element_text(size = 11),
        legend.title = element_text(size = 12, face = "bold"),
        legend.text = element_text(size = 11))

#------
# SPGR
#------

# Split data frame into Phase 1 and 2
spgr_dd_1 <- spgr_dd %>%
  filter(Phase == 1)
spgr_dd_2 <- spgr_dd %>%
  filter(Phase == 2)

# PHASE 1

# Test for normality
shapiro.test(spgr_dd_1$total_dist) # Not normal
hist(spgr_dd_1$total_dist) # Left skewed - try log transform
shapiro.test(log(spgr_dd_1$total_dist)) # Close enough!

# ANOVA log daily distance by season
season_spgr_1 <- aov(log(total_dist) ~ Season, data = spgr_dd_1) # Log total daily distance to normalise
#plot(season_spgr_1)
summary(season_spgr_1) # Significant
TukeyHSD(season_spgr_1) # Post-hoc to identify where differences lie

# Plot daily distance per season - ensure it aligns with Tukey
spgr_dd_1 %>%
  mutate(Season = factor(Season, levels = c("Wet", "Fall", "Dry", "Spring"))) %>%
  ggplot() +
  geom_boxplot(aes(x = Season, y = log(total_dist)), fill = "indianred2", lwd = 0.75) +
  #scale_fill_manual(values = c("indianred2", "dodgerblue")) +
  xlab("Season") + ylab("Log total distance (m)") +
  theme_bw() +
  theme(axis.title = element_text(size = 12, face = "bold"),
        axis.text = element_text(size = 11),
        legend.title = element_text(size = 12, face = "bold"),
        legend.text = element_text(size = 11))

# PHASE 2

# Test for normality
shapiro.test(spgr_dd_2$total_dist) # Not normal
hist(spgr_dd_2$total_dist) # Left skewed - try log transform
shapiro.test(log(spgr_dd_2$total_dist)) # Success!

# ANOVA log daily distance by season
season_spgr_2 <- aov(log(total_dist) ~ Season, data = spgr_dd_2) # Log total daily distance to normalise
#plot(season_spgr_2)
summary(season_spgr_2) # Significant
TukeyHSD(season_spgr_2) # Post-hoc to identify where differences lie

# Plot daily distance per season - ensure it aligns with Tukey
spgr_dd_2 %>%
  mutate(Season = factor(Season, levels = c("Wet", "Fall", "Dry", "Spring"))) %>%
  ggplot() +
  geom_boxplot(aes(x = Season, y = log(total_dist)), fill = "indianred2", lwd = 0.75) +
  #scale_fill_manual(values = c("indianred2", "dodgerblue")) +
  xlab("Season") + ylab("Log total distance (m)") +
  theme_bw() +
  theme(axis.title = element_text(size = 12, face = "bold"),
        axis.text = element_text(size = 11),
        legend.title = element_text(size = 12, face = "bold"),
        legend.text = element_text(size = 11))

#----------------------
# TIME OF DAY
#----------------------

#------
# KKR
#------

# Split data frame into Phases 1 and 2
kkr_td_1 <- kkr_td %>%
  filter(Phase == 1, !is.na(period))
kkr_td_2 <- kkr_td %>%
  filter(Phase == 2, !is.na(period))

# PHASE 1

# Check for normality
shapiro.test(kkr_td_1$dist_per_sec) # Not normal
hist(kkr_td_1$dist_per_sec) # Heavily right skewed
shapiro.test(log(kkr_td_1$dist_per_sec)) 
# Tried a bunch of transformations, but no luck, use non-parametric alternative

install.packages("FSA")
library(FSA)

# Kruskal Wallis
kruskal.test(dist_per_sec ~ period, data = kkr_td_1) # Significant!
# Use Dunn post hoc to identify where significance lies
# Bonferroni's correction to account for multiple pairwise comparison 
dunnTest(dist_per_sec ~ period, data = kkr_td_1, method = "bonferroni")

# Plot distance per period - ensure it aligns with post-hoc
kkr_td_1 %>%
  filter(!is.na(period)) %>%
  ggplot() +
  geom_boxplot(aes(x = period, y = log(dist_per_sec)), fill = "indianred2", lwd = 0.75) +
  scale_x_discrete(labels = c("Dawn", "Day", "Dusk", "Night")) +
  xlab("Season") + ylab("Log distance travelled (m/s)") +
  theme_bw() +
  theme(axis.title = element_text(size = 12, face = "bold"),
        axis.text = element_text(size = 11),
        legend.title = element_text(size = 12, face = "bold"),
        legend.text = element_text(size = 11))

# PHASE 2 

# Check for normality
shapiro.test(kkr_td_2$dist_per_sec) # Not normal
hist(kkr_td_2$dist_per_sec) # Heavily right skewed
shapiro.test(log(kkr_td_2$dist_per_sec)) 
# Tried a bunch of transformations, but no luck, use non-parametric alternative


dunnTest.(FSA)

# Kruskal Wallis
kruskal.test(dist_per_sec ~ period, data = kkr_td_2) # Significant!
# Use Dunn post hoc to identify where significance lies
# Bonferroni's correction to account for multiple pairwise comparison 
dunnTest(dist_per_sec ~ period, data = kkr_td_2, method = "bonferroni")

# Plot distance per period - ensure it aligns with post-hoc
kkr_td_2 %>%
  filter(!is.na(period)) %>%
  ggplot() +
  geom_boxplot(aes(x = period, y = log(dist_per_sec)), fill = "indianred2", lwd = 0.75) +
  scale_x_discrete(labels = c("Dawn", "Day", "Dusk", "Night")) +
  xlab("Season") + ylab("Log distance travelled (m/s)") +
  theme_bw() +
  theme(axis.title = element_text(size = 12, face = "bold"),
        axis.text = element_text(size = 11),
        legend.title = element_text(size = 12, face = "bold"),
        legend.text = element_text(size = 11))

#------
# SPGR
#------

# Split data frame into Phases 1 and 2
spgr_td_1 <- spgr_td %>%
  filter(Phase == 1, !is.na(period))
spgr_td_2 <- spgr_td %>%
  filter(Phase == 2, !is.na(period))

# PHASE 1

# Check for normality
shapiro.test(spgr_td_1$dist_per_sec) # Not normal
hist(spgr_td_1$dist_per_sec) # Heavily right skewed
shapiro.test(log(spgr_td_1$dist_per_sec)) 
# Tried a bunch of transformations, but no luck, use non-parametric alternative

# Kruskal Wallis
kruskal.test(dist_per_sec ~ period, data = spgr_td_1) # Significant!
# Use Dunn post hoc to identify where significance lies
# Bonferroni's correction to account for multiple pairwise comparison 
dunnTest(dist_per_sec ~ period, data = spgr_td_1, method = "bonferroni")

# Plot distance per period - ensure it aligns with post-hoc
spgr_td_1 %>%
  filter(!is.na(period)) %>%
  ggplot() +
  geom_boxplot(aes(x = period, y = log(dist_per_sec)), fill = "indianred2", lwd = 0.75) +
  scale_x_discrete(labels = c("Dawn", "Day", "Dusk", "Night")) +
  xlab("Season") + ylab("Log distance travelled (m/s)") +
  theme_bw() +
  theme(axis.title = element_text(size = 12, face = "bold"),
        axis.text = element_text(size = 11),
        legend.title = element_text(size = 12, face = "bold"),
        legend.text = element_text(size = 11))

# PHASE 2 

# Check for normality
shapiro.test(spgr_td_2$dist_per_sec) # Not normal
hist(spgr_td_2$dist_per_sec) # Heavily right skewed
shapiro.test(log(spgr_td_2$dist_per_sec)) 
# Tried a bunch of transformations, but no luck, use non-parametric alternative

# Kruskal Wallis
kruskal.test(dist_per_sec ~ period, data = spgr_td_2) # Significant!
# Use Dunn post hoc to identify where significance lies
# Bonferroni's correction to account for multiple pairwise comparison 
dunnTest(dist_per_sec ~ period, data = spgr_td_2, method = "bonferroni")

# Plot distance per period - ensure it aligns with post-hoc
spgr_td_2 %>%
  filter(!is.na(period)) %>%
  ggplot() +
  geom_boxplot(aes(x = period, y = log(dist_per_sec)), fill = "indianred2", lwd = 0.75) +
  scale_x_discrete(labels = c("Dawn", "Day", "Dusk", "Night")) +
  xlab("Season") + ylab("Log distance travelled (m/s)") +
  theme_bw() +
  theme(axis.title = element_text(size = 12, face = "bold"),
        axis.text = element_text(size = 11),
        legend.title = element_text(size = 12, face = "bold"),
        legend.text = element_text(size = 11))

#----------------------
# HOME RANGE

# Can't analyse statistically - will have to do descriptive
