# Supplementary material for: Movement patterns of two reintegrated African elephant (Loxodonta africana) herds: transitioning from captivity to free-living
Source: PeerJ. 2024 Jun 6;12:e17535. doi: 10.7717/peerj.17535 (PMC11162612; doi:10.7717/peerj.17535)
Supplement: Supplemental Information 5 — Dynamic Brownian bridge movement model (dBBMM) was used to calculate the home range size of each herd within the four separate seasons (wet, dry, autumn and spring). This method takes into account the time dependence between successive locations and the location error (set at 23m) of the GPS points. [file peerj-12-17535-s005.r]

#'=================================================================================================#                                             #
#' "Dynamic Brownian Bridge Movement Model"                                                         #
#'=================================================================================================#

#' NB!!!! Set the working directory
setwd("C:/Shambala/data/")

#' MAKE SURE THE WORKING DIRECTORY IS CORRECT i.e. [1] "C:/R_course/Day3/data"
getwd()

####------------------------------------- Load Packages ----------------------------------------####
library(adehabitatLT)
library(lattice)
library(ggplot2)
library(extrafont)
library(plyr)
library(colorspace)
library(lubridate)
library(rgdal)
library(stringr)
library(adehabitatHR)
library(move)
library(maptools)
require(sp)    
require(rgdal)
require(rgeos)
#'----------------------------------- 1- Import Data ----------------------------------------#

#' Import .csv data (Columns: animal, lon, lat, timestamp (or date, and time)
#'  thanda_cheetah_clean.csv or kruger_buffalo_clean.csv
data_tracking <- read.csv("data_clean.csv")

#' Import the study area boundry .shp file
#'  The dsn must not end in '/'
#'  Thanda_boundary or kruger
#study_area <- readOGR(dsn = '.', layer = 'kruger')

#'----------------------------- 2- Prepare the Imported Data ----------------------------------#

#' Set timestamps to correct UTC time zone and make it a POSIxct object so that R knows it is a date/time
data_tracking$timestamp <- as.POSIXct(data_tracking$timestamp,tz="Africa/Johannesburg") 

#' move doesn't accept long names for id's when calculating dbbmm, so need to rename them
unique(data_tracking$animal)
data_tracking$animal_orig<-data_tracking$animal
#data_tracking$animal<-strtrim(data_tracking$animal,3)

#'----------------------------------- 3- Choose Temporal Scale -------------------------------------#
#' Choose a temporal scale to calculate the home ranges based on the question/s you want to answer  #
#'  and your data i.e. do you want an annual, seasonal, monthly, weekly or daily ranges?            #
#'                                                                                                  #
#' 1) Code adds year to each of the time frames, because we don't want to calculate a range for     #
#'     months/days/weeks using locations from different years;                                      #
#'                                                                                                  #
#' 2) Change/Update the months you want to assign to a particular season;                           #
#'                                                                                                  #

#'------------------------------------------ RUN AS IS ----------------------------------------------#

#' All
data_tracking$Total <- paste(data_tracking$animal,sep="")

#' WEEK
data_tracking$Lweek<- paste(data_tracking$animal,year(data_tracking$timestamp), str_pad(week(data_tracking$timestamp),2,pad="0"),sep="")

#' DAY
data_tracking$Lday <- paste(data_tracking$animal,year(data_tracking$timestamp), str_pad(yday(data_tracking$timestamp),3,pad="0"),sep="")

#' SEASON is a bit more complicated as the wet season falls over two years, so Jan and Feb need
#'  to have year-1

#' Add a season column to the data frame
data_tracking$Season<-as.character(NA)

#' Update the season column with the correct season (change values to correct months if neccessary)
#'  NB. This is another reason why it is important to choose the correct collaring dates
data_tracking$Lmonth<-month(data_tracking$timestamp)
data_tracking$Lyear<-year(data_tracking$timestamp)

#' WET
data_tracking$Season[month(data_tracking$timestamp) %in% c(11,12)]<-paste(data_tracking$animal[data_tracking$Lmonth %in% c(11,12)], data_tracking$Lyear[data_tracking$Lmonth %in% c(11,12)],"w",sep="")
data_tracking$Season[month(data_tracking$timestamp) %in% c(1,2)]  <-paste(data_tracking$animal[data_tracking$Lmonth %in% c(1,2)], as.numeric(data_tracking$Lyear[data_tracking$Lmonth %in% c(1,2)])-1,"w",sep="")
#' DRY
data_tracking$Season[month(data_tracking$timestamp) %in% c(5,6,7,8)]<-paste(data_tracking$animal[data_tracking$Lmonth %in% c(5,6,7,8)],data_tracking$Lyear[data_tracking$Lmonth %in% c(5,6,7,8)],"d",sep="")
#' FALL
data_tracking$Season[month(data_tracking$timestamp) %in% c(3,4)]<-  paste(data_tracking$animal[data_tracking$Lmonth %in% c(3,4)],data_tracking$Lyear[data_tracking$Lmonth %in% c(3,4)],"f",sep="")
#' SPRING
data_tracking$Season[month(data_tracking$timestamp) %in% c(09,10)]<-paste(data_tracking$animal[month(data_tracking$timestamp) %in% c(9,10)],data_tracking$Lyear[data_tracking$Lmonth %in% c(9,10)],"s",sep="")

#' MONTH, extract year month and save to data frame
data_tracking$Lmonth<-paste(data_tracking$animal,data_tracking$Lyear, str_pad(month(data_tracking$timestamp),2,pad="0"),sep="")

#' ANNUAL, here we extract the year of each location and save to the data frame
data_tracking$Lyear <-paste(data_tracking$animal, year(data_tracking$timestamp),sep="")

#' Make sure it is correct
head(data_tracking)

#'-------------------------------------- END RUN AS IS ------------------------------------------#

#'--------------------------------------- + User Input ------------------------------------------#

#' Specify temporal scale, choose 1-Year for first run
user<-menu(c("Year", "Season", "Month", "Week", "Day", "All")
           , title="What temporal scale do you want to create ranges for?")
id<-NA

#' Creates unique labels to subset the data and create ranges with
if(user==1){
  subset<-unique(data_tracking$Lyear)
  id<-"Lyear"
  data_tracking$subset <- data_tracking$Lyear
}else if(user==2){
  subset<-unique(data_tracking$Season)
  id<-"Season"
  data_tracking$subset <- data_tracking$Season
}else if(user==3){
  subset<-unique(data_tracking$Lmonth)
  id<-"Lmonth"
  data_tracking$subset <- data_tracking$Lmonth
}else if(user==4){
  subset<-unique(data$Lweek)
  id<-"Lweek"
  data_tracking$subset <- data_tracking$Lweek
}else if(user==5){
  subset<-unique(data_tracking$Lday)
  id<-"Lday"
  data_tracking$subset <- data_tracking$Lday
}else if(user==6){
  subset<-unique(data_tracking$animal)
  id<-"All"
  data_tracking$subset <- data_tracking$animal
}

#' Summary of the home ranges that will be made, make sure these data are correct before continuing
paste(length(subset), " ranges will be calculated")
subset

#'----------------------------------- 4- Create move object ----------------------------------#

#' Subsetting data to reduce running time
all_poly<-NA

for(ele in unique(data_tracking$subset)){
  data_sub <- data_tracking[data_tracking$subset == ele,]
  
  print(ele)
  #' Takes the Longitude and Latitude from data and saves it as a SpatialPoints data.frame with a projection
  sp_latlong <- SpatialPoints(data_sub[, c("lon", "lat")],proj4string=CRS("+proj=longlat +ellps=WGS84"))
  
  #' Project to real world coordinates  
  sp_proj <- spTransform(sp_latlong, CRS("+init=epsg:32736"), center=TRUE)
  
  #' Project other layers that you may want to plot
  #study_area_proj <- spTransform(study_area, projection(sp_proj), center=TRUE)
  
  #' Add projected locations to data frame
  locs <- as.data.frame(sp_proj@coords)
  data_sub$x <- locs$lon
  data_sub$y <- locs$lat
  data_sub$id <- data_sub[,colnames(data_sub)==id]
  
  #' Order by id
  data_sub <- data_sub[order(data_sub$id),]
  
  #' Create Move object, animal = THE COLUMN
  obj.move <- move(x=data_sub$x, y=data_sub$y, time=data_sub$timestamp, data=data_sub, proj=CRS("+init=epsg:32736")
                   , animal=data_sub$id)
  
  #' Summary of obj.move
  summary(obj.move)
  
  #' Plot
  plot(obj.move)
  #plot(study_area_proj, add=T)
  
  #'---------------------------------------- 5- Run dBBMM --------------------------------------#
  
  #' Dynamic Brownian bridge movement model (dBBMM)
  #' 
  #' -> Takes into account the time dependence between successive locations
  #' -> Takes into account the location error of the GPS points
  
  #'---------------------------------------- + User Input --------------------------------------#
  #'  The smaller raster and larger extent = longer processing time
  
  #' Resolution of the square raster cells (in map units)
  #'  i.e. raster is the size of the raster cell in meters, made it large to reduce processing time
  raster<- 30
  
  #' The error associated with each location, or a single value for all locations (Based on which collar)
  locationError <-23
  
  #' Describes the amount of extension of the bounding box around the animal track.
  #'  i.e. the buffer around the created raster, will warn you if to small
  extent <-1.8
  
  #' The size of the moving window along the track. Larger windows provide more stable/accurate estimates of the 
  #'    Brownian motion variance but are less well able to capture more frequent changes in behavior.
  windowSize<-17 
  
  #' The margin used for the behavioral change point analysis
  marginSize<-7
  
  #'----------------------------------------- + Run model --------------------------------------#
  
  #' Run the dBBMM model
  dbbmm  <- brownian.bridge.dyn(obj.move, raster=raster,location.error=locationError
                                ,window.size = windowSize
                                ,margin = marginSize
                                ,ext = extent)
  
  #' Model, dBBMM if there were multiple dBBMMs to run (multiple individuals or temporal scale)
  dbbmm
  
  #' Transform study_area or any other shapefiles you may want to plot later with the results
  #study_area_proj<- spTransform(study_area, CRS("+init=epsg:32736"))
  
  #'-------------------------------------- 6- Inspect Results ---------------------------------#

    
  plot(dbbmm, asp=1, lwd=3) #' Just sets the extent to the size of the study_area
  plot(dbbmm, asp=1, add=T)
  #plot(study_area_proj, asp=1, lwd=3, add=T)
  title(ele)
  
  #' Plots the contours
  contour(dbbmm, levels=c(0.5, 0.95), lwd=2,col=c(6,2),add=T)
  
  #' Saves the raster output from above to the gisDir directory you created
  writeRaster(dbbmm, filename=paste("C:/Shambala/data/dbbmm_30m_",ele,".tif"), overwrite=T)
  
  #' Calculate the UD area size and save to a polygon (one shapeFile that contains all the polygons)
  #' Create the first SpatialPolygonsDataFrame
  #' Calculating the UD area size
  #' Create a 95% polyline for the dbbmm
  con<-raster2contour(dbbmm, levels=0.95)
  
  #' Convert to polygon
  con_poly_set<-SpatialLines2PolySet(SL = con)
  con_poly<-PolySet2SpatialPolygons(PS = con_poly_set,close_polys = T)
  projection(con_poly)<-proj4string(obj.move)
  
  #' Add name
  con_poly$id<-ele
  
  #'Calculate area m2, raster:: denotes it must use the area method from raster to get km2
  con_poly$area<-raster::area(con_poly)/1e+6
  if(is.na(all_poly))(
    all_poly <- con_poly
  )else(
    all_poly<-rbind(all_poly,con_poly)
  )
  
  
}

#' View all_poly
all_poly

#'------------------------------------- 7- Export Results ------------------------------------#

all_poly <- gBuffer(all_poly, byid = T, width = 0)

#' Write the results to a shapeFile
writeOGR(all_poly, ".", "dbbmm_hr_95_30m", driver="ESRI Shapefile",overwrite_layer = T)
