# Supplementary material for: Movement patterns of two reintegrated African elephant (Loxodonta africana) herds: transitioning from captivity to free-living
Source: PeerJ. 2024 Jun 6;12:e17535. doi: 10.7717/peerj.17535 (PMC11162612; doi:10.7717/peerj.17535)
Supplement: Supplemental Information 6 — We started off with calculating the most simple MCP and ended off with calculating HR using a dynamic Brownian bridge movement model. Under the kernel estimation and utilization distribution (UD) model, we consider that the animal’s use of space can be described by a bivariate probability density function, the UD, which gives the probability density to relocate the animal at any place according to the coordinates (x, y) of this place. [file peerj-12-17535-s006.r]

#'=================================================================================================#                                             #                                                                                                                               #
#' "Creating Home ranges"                    #
#'=================================================================================================#

#' NB!!!! Set the working directory
setwd("C:/Shambala/data/")

#' MAKE SURE THE WORKING DIRECTORY IS CORRECT i.e. [1] "C:/R_course/Day3/data"
getwd()

#'------------------------------------- Load Packages ----------------------------------------#
library(adehabitatLT)
library(lattice)
library(ggplot2)
library(extrafont)
library(plyr)
library(colorspace)
library(lubridate)
library(rgdal)
library(stringr)
library(adehabitatHR)
library(move)

#'----------------------------------- 1- Import Data ----------------------------------------#

#' Import .csv data (Columns: animal, lon, lat, timestamp (or date, and time)
#'  thanda_cheetah_clean.csv or kruger_buffalo_clean.csv
data_tracking <- read.csv("data_clean.csv")

#' Import the study area boundry .shp file
#'  The dsn must not end in '/'
#'  Thanda_boundary or kruger
study_area <- readOGR(dsn = '.', layer = 'kruger')

#'----------------------------- 2- Prepare the Imported Data ----------------------------------#

#' Set timestamps to correct timezone
data_tracking$timestamp <- as.POSIXct(data_tracking$timestamp,  tz="Africa/Johannesburg") 

#'------------------------------ 3- Choose Temporal Scale ----------------------------------------###
#' Choose a temporal scale to calculate the home ranges based on the question/s you want to answer  #
#'  and your data i.e. do you want an annual, seasonal, monthly, weekly or daily ranges?            #
#'                                                                                                  #
#' 1) Code adds year to each of the time frames, because we don't want to calculate a range for     #
#'     months/days/weeks using locations from different years;                                      #
#'                                                                                                  #
#' 2) Change/Update the months you want to assign to a particular season;                           #
#'                                                                                                  #

#'------------------------------------------ RUN AS IS ---------------------------------------------#

#' All
data_tracking$Total <- paste(data_tracking$animal,sep="")

#' WEEK
data_tracking$Lweek<- paste(data_tracking$animal,year(data_tracking$timestamp), str_pad(week(data_tracking$timestamp),2,pad="0"),sep="_")

#' DAY
data_tracking$Lday <- paste(data_tracking$animal,year(data_tracking$timestamp), str_pad(yday(data_tracking$timestamp),3,pad="0"),sep="_")

#' SEASON is a bit more complicated as the wet season falls over two years, so Jan and Feb need
#'  to have year-1

#' Add a season column to the data frame
data_tracking$Season<-as.character(NA)

#' Update the season column with the correct season (change values to correct months if neccessary)
#'  NB. This is another reason why it is important to choose the correct collaring dates
data_tracking$Lmonth<-month(data_tracking$timestamp)
data_tracking$Lyear<-year(data_tracking$timestamp)

#' WET
data_tracking$Season[month(data_tracking$timestamp) %in% c(11,12)]<-paste(data_tracking$animal[data_tracking$Lmonth %in% c(11,12)], data_tracking$Lyear[data_tracking$Lmonth %in% c(11,12)],"w",sep="_")
data_tracking$Season[month(data_tracking$timestamp) %in% c(1,2)]  <-paste(data_tracking$animal[data_tracking$Lmonth %in% c(1,2)], as.numeric(data_tracking$Lyear[data_tracking$Lmonth %in% c(1,2)])-1,"w",sep="_")
#' DRY
data_tracking$Season[month(data_tracking$timestamp) %in% c(5,6,7,8)]<-paste(data_tracking$animal[data_tracking$Lmonth %in% c(5,6,7,8)],data_tracking$Lyear[data_tracking$Lmonth %in% c(5,6,7,8)],"d",sep="_")
#' FALL
data_tracking$Season[month(data_tracking$timestamp) %in% c(3,4)]<-  paste(data_tracking$animal[data_tracking$Lmonth %in% c(3,4)],data_tracking$Lyear[data_tracking$Lmonth %in% c(3,4)],"f",sep="_")
#' SPRING
data_tracking$Season[month(data_tracking$timestamp) %in% c(09,10)]<-paste(data_tracking$animal[month(data_tracking$timestamp) %in% c(9,10)],data_tracking$Lyear[data_tracking$Lmonth %in% c(9,10)],"s",sep="_")

#' MONTH, extract year month and save to data frame
data_tracking$Lmonth<-paste(data_tracking$animal,data_tracking$Lyear, str_pad(month(data_tracking$timestamp),2,pad="0"),sep="_")

#' ANNUAL, here we extract the year of each location and save to the data frame
data_tracking$Lyear <-paste(data_tracking$animal, year(data_tracking$timestamp),sep="_")

#' Make sure it is correct
head(data_tracking)


#'-------------------------------------- END RUN AS IS ------------------------------------------#
#' The above code added extra columns to the data_tracking table so that it can be divided temporally

#' Make sure it is correct, example below
head(data_tracking) 

#' Total  Lyear         Lweek           Lday           Season          Lmonth
#' Cilla  Cilla_2005    Cilla_2005_28   Cilla_2005_195 Cilla_2005_dry  Cilla_2005_07

#'------------------------------------ + User Input ---------------------------------------#
 
#' Specify temporal scale -  NB!! after running this line you need to type in an option below
user<-menu(c("Year", "Season", "Month", "Week", "Day", "Total")
           , title="What temporal scale do you want to create ranges for?")

id<-NA

#' Creates unique labels to subset the data and create ranges with
if(user==1){
  subset<-unique(data_tracking$Lyear)
  id<-"Lyear"
}else if(user==2){
  subset<-unique(data_tracking$Season)
  id<-"Season"
}else if(user==3){
  subset<-unique(data_tracking$Lmonth)
  id<-"Lmonth"
}else if(user==4){
  subset<-unique(data_tracking$Lweek)
  id<-"Lweek"
}else if(user==5){
  subset<-unique(data_tracking$Lday)
  id<-"Lday"
}else if(user==6){
  subset<-unique(data_tracking$Total)
  id<-"Total"
}

#' Summary of the home ranges that will be made, make sure these data are correct before continuing
paste(length(subset), " ranges will be calculated")

#'----------------------------- 4- Create SpatialPointsDataFrame -----------------------------#


#' For all the methods, we need the GPS locations stored in an object of class SpatialPointsDataFrame

#' Takes the Longitude and Latitude from data and saves it as a SpatialPoints data.frame with a projection
sp_latlong <- SpatialPoints(data_tracking[, c("lon", "lat")],proj4string=CRS("+proj=longlat +ellps=WGS84"))

#' Project to real world coordinates  
sp_proj <- spTransform(sp_latlong, CRS("+init=epsg:32736"))

#' Adds the ids to the SpatialPointsDataFrame depending on the spatial scale you chose
sp_proj$id <- data_tracking[,colnames(data_tracking)==id]

#' Add original EID for later reference 
sp_proj$name<-data_tracking$animal

#' Add date to the data frame
sp_proj$Date<-data_tracking$timestamp

#' Double check the data frame
head(sp_proj)
summary(sp_proj)

#' Transform study_area or any other shapefiles you may want to plot
#study_area_proj<- spTransform(study_area, proj4string(sp_proj))

 
#'------------------------------ 5- Calculating Home Ranges ---------------------------------------#

#--------------------------------------------------------------------------------------------------# 
#' We can now create home ranges based on any of the above temporals "scales", we are going to     # 
#' start off with calculating the most simple MCP and end off with calculating HR using a          #
#' dynamic Brownian bridge movement model.                                                         #
#--------------------------------------------------------------------------------------------------#


####---------------------------- 5.1- Minimum Convex Polygons ----------------------------------####

#' The MCP is probably the most widely used estimation method. This method calculates the smallest 
#' convex polygon enclosing all the relocations of the animal. The polygon is considered to be the 
#' home range of the animal. Because the home range has been defined as the area traversed by the 
#' animal during its normal activities of foraging, mating and caring for young (Burt, 1943), 
#' a common operation consists to first remove a small percentage of the relocations farthest from 
#' the centroid of the cloud of relocations before the estimation. Indeed, the animal may sometimes 
#' make occasionnal large moves to unusual places outside its home range, and this results into 
#' outliers that cannot be considered as "normal activities"
#' 
#' Rather imprecise deffinition of a HR: "that area traversed by the animal during its normal 
#' activities of food gathering, mating and caring for young" (Burt, 1943). What is an area 
#' traversed? what is normal activity? 
#' 
#' Because the MCP is so coarse, I would not consider a spatial scale smaller than a season 
#' (check using boostrapping)
#' 
#' !!NB. Despite it being widely used, I would suggest using newer methods that make less assumptions

#' Create MCP for each unique ID as defined by the spatial scale above
#'  percent = how many points you want to retain, usiually = 95
mcp<-mcp(sp_proj[,1],percent =95)

#' Can plot the results
plot(mcp, col=rainbow(length(mcp)))
#plot(study_area_proj, add=T, lwd=3)

#' Write the results to a shapeFile
writeOGR(mcp, ".", "mcp_95", driver="ESRI Shapefile")

#' We can see how HR area would have changed if we used a different percent
hrs<-mcp.area(sp_proj[,1], percent=seq(50,100,by=5))

#' We can use the boostrap MCP function from the move package to determine if there were sufficient 
#' points for each MCP
#' 
#' Note: Ideally you want the area to reach an asymptote in HR size
#' if lots of time steps, it will struggle to run due to figure margins

#' Add projected locations to data frame
locs_move <- as.data.frame(sp_proj@coords)
data_tracking$x <- locs_move$lon
data_tracking$y <- locs_move$lat
data_tracking$id <- data_tracking[,colnames(data_tracking)==id]

#' Create Move object
obj_move <- move(x=data_tracking$x, y=data_tracking$y, 
                 time=data_tracking$timestamp, data=data_tracking,proj=CRS("+init=epsg:32736")
                 , animal=data_tracking$animal)

#' Bootstrap, depending on the number of time steps this can take a long time to run
hrBootstrap(obj_move, rep=100, unin="km", unout="km2")

####---------------- 5.2- The kernal estimation and the utilisation distribution----------------####

#' Several authors have proposed to replace the MCP by a more formal model: the utilisation 
#' distribution (UD, van Winkle, 1975). Under this model, we consider that the animals use of space 
#' can be described by a bivariate probability density function, the UD, which gives the probability 
#' density to relocate the animal at any place according to the coordinates (x, y) of this place. 
#' The study of the space use by an animal could consist in the study of the properties of the utilisation 
#' distribution. The issue is therefore to estimate the utilisation distribution from the relocation data.
#' 
#' Worton (1989) proposed Kernal method, need to choose an appropriate smoothing parameter (control "width"
#'  of the kernal function placed over each point): 
#'  1) Least Square Cross Validation (LSCV) most widely used
#'  2) Reference bandwidth (href), assumes bivariate normal distribution (can result in strong oversmoothing)
#'  3) Subjective viual choice for a smoothing parameter based on successive trials
#'  
#'  I would sugest LSCV to be on the safe side. UNLESS, it does not converge!

#' Create a utilisation distribution for each unique ID
#'  h = is the smoothing parameter, try run using "href" or "LSCV"
#'  same4all=T, sets the grid the same for all the UDs
kud <-kernelUD(sp_proj[,1], h="LSCV", same4all = F, extent = 0.8)

#' Check warnings, if did not converge, may not be sufficient locations at this resolution for LSCV
kud

#' Look at the reults of LCSV, if the results do not converge then we cannot use LCSV. 
#plotLSCV(kud)

#' Plot the UD for all individuals
image(kud, extent=0.4)

#' Plot the UD for a individual
image(kud[[1]], extent=0.4)

#'The UD gives the probability density to relocate the animal at a given place. The 
#' home range deduced from the UD as the minimum area on which the probability 
#' to relocate the animal is equal to a specified value. For example, the 95% home 
#' range corresponds to the smallest area on which the probability to relocate the 
#' animal is equal to 0.95.
homerange<-getverticeshr(kud,percent =95)

#' Plot the results, NOTE, crosses the boundries of the PA
plot(homerange,col=rainbow(length(homerange)))
plot(study_area_proj, add=T, lwd=3)

#' Write the results to a shapeFile
writeOGR(homerange, ".", "kud_95", driver="ESRI Shapefile")

#' We can also calculate the home range size for several probability levels
homerange<-kernel.area(kud, percent=seq(50, 95, by=5))
homerange

####----------------------------------------- NOTES ------------------------------------------------####
#' There are methods to take into account hard boundries. e.g. Benhamou and Cornelis (2010)
#'  extended an approach developed for kernel estimation in one dimension:
#'  this approach consists in calculating the mirror image of the points located near the boundary, and 
#'  adding these "mirror points" to the actual relocations before the kernel estimation.
#'  
#'  HOWEVER, The boundry shape needs to be fairly simple, and not to tortuous to work
#'  
#'  See help files of adehabitatHR for more details
#'  
#'  AND there are better methods than KDE that should overcome (minimise) this problem (dBBMM)
